# Supplementary material for: Characterizing differences in the phosphorus activation coefficient of three typical cropland soils and the influencing factors under long-term fertilization
Source: PLoS One. 2017 May 3;12(5):e0176437. doi: 10.1371/journal.pone.0176437 (PMC5415111; doi:10.1371/journal.pone.0176437)
Supplement: S1 Table — (XLS) [file pone.0176437.s001.xls]

## Sheet: Data supporting Fig.2
	Data for Fig. 2, the proportional contributions (%) of the soil factors (S), climate (C), P input (F) and their interactions on the variance of the PAC at the three experimental sites
				Soil properties							Climate			P input
				1	2	3	4	5	6	7	8	9	10	11
			PAC	pH	Organic C (g kg-1)	Fe2O3 (g kg-1)	Al2O3 (g kg-1)	CaCO3 (g kg-1)	Pi/Po	C/Po	Precipitation(mm)	Mean annual temperature(℃)	Cumulative eﬀective temperature>10℃	Fertilizer P (kg ha-1 yr-1)
		CK	0.55	7.41	13.43	1.65	1.39	36.5	4	125	590.7	6.6	2800	0
		NK	0.73	5.95	13.97	2.54	1.9	22.3	3	122	590.7	6.6	2800	0
	Gongzhuling	NPK	5.63	6.02	14.06	2.23	1.78	22.8	5	124	590.7	6.6	2800	36
		NPKM	12.9	7.29	21.07	2.07	1.55	27.3	7	119	590.7	6.6	2800	56.1056
		NPKS	4.3	7.85	13.69	1.49	1.46	37	7	140	590.7	6.6	2800	39.6232
		CK	0.39	8.17	6.73	0.83	0.61	72.8	15	160	641	14.7	5169	0
		NK	0.38	8.13	7.5	1.12	0.68	76.5	15	186	641	14.7	5169	0
	Zhengzhou	NPK	1.66	7.98	8.29	1.23	0.71	77.4	20	189	641	14.7	5169	76.9542
		NPKM	4.74	7.87	10.93	1.14	0.74	77.2	14	138	641	14.7	5169	96.0724
		NPKS	1.69	7.98	10.21	1.12	0.69	70.7	15	177	641	14.7	5169	83.8651
		CK	0.63	5.33	7.52	3.2	2.14	12.4	13	169	1426.4	18	5600	0
		NK	0.89	3.85	6.82	5.3	2.85	6.1	7	103	1426.4	18	5600	0
	Qiyang	NPK	4.9	4.1	9.87	4.39	2.99	8.8	11	118	1426.4	18	5600	52.3944
		NPKM	10.3	6.08	14.29	2.43	2.28	7.8	15	130	1426.4	18	5600	89.0704
		NPKS	5.25	4.16	10.02	5.86	2.95	15.2	18	178	1426.4	18	5600	53.5705
